# Supplementary material for: Castanea sativa Mill. Leaf: UHPLC-HR MS/MS Analysis and Effects on In Vitro Rumen Fermentation and Methanogenesis
Source: Molecules. 2022 Dec 7;27(24):8662. doi: 10.3390/molecules27248662 (PMC9785889; doi:10.3390/molecules27248662)
Supplement: Supplementary file 1 [file molecules-27-08662-s001.zip]

Archive with 1 entries (1 files):
- molecules-2017641-supplementary.pdf
